# Supplementary material for: Spatio-Temporal Analyses of Symbiodinium Physiology of the Coral Pocillopora verrucosa along Large-Scale Nutrient and Temperature Gradients in the Red Sea
Source: PLoS One. 2014 Aug 19;9(8):e103179. doi: 10.1371/journal.pone.0103179 (PMC4138093; doi:10.1371/journal.pone.0103179)
Supplement: Table S1 — NASA-derived environmental data at all sites (1–6, North – South) in September 2011(Sep11) and March 2012 (Mar12). Detailed description of data is provided within the table. (XLSX) [file pone.0103179.s005.xlsx]

## Sheet: Tabelle1
Environmental data. Data from satellite images data sets of NASA, Giovanni online data system, Ocean Color Radiometry, monthly averaged data set MODIS-Aqua 4km
Bolt numbers represent mean and standard deviations (SD). Other represent data extracted from the NASA data base.
			Chl a [µg l-1]				PAR [Einstein m-2 day-1]				Kd490				PAR 5m depth (calculated)				PAR 5m depth (calculated)				PAR [Einstein m-2 day-1]		Kd (λ490nm)						PAR 5m [Einstein m-2 day-1] calculated
			Jul-Oct11 (Sep11)		Feb-Mar12						(sep11 contained a lot ot empty spaces in the S)												2011-09-01	Mar 12	2011-09-01	Oct 11		2012-02-01	Mar 12		Sep11		Mar12
Site	Lat	Long	mean	SD	mean	SD	2011-08-01	2011-09-01	2012-02-01	Mar12	2011-09-01	Oct11	2012-02-01	Mar12	2011-09-01	Oct11	2012-02-01	Mar12	Sep11	SD	Mar12	SD	mean	mean		mean	SD		mean	SD	mean	SD	mean	SD
MAQ	28.5254	34.8044	0.0415	0.00353553	0.2545	0.00353553																	48.794	44.029		0.0205	0.001		0.0443333	0.00737111	44	0.2	35.3	1.3
	28.521	34.688	0.044		0.257							0.208	0.134			17.502	24.1977								0.02	0.022		0.05	0.036
	28.521	34.729	0.039		0.252							0.126				26.3723									0.02	0.02			0.047
WAJ	26.1875	36.3492	0.076	0	0.282	0	50.529	49.517	43.508	47.288		0.283	0.127			12.0289	25.0596		18.6344	7.23844	24.6286	0.609465	50.197	46.452		0.0265	0.00173205		0.047	0	44	0.4	36.7	0
	26.188	36.313	0.076		0.282																				0.025	0.028		0.047
	26.188	36.354	0.076		0.282							0.061	0.078			36.4463	32.4852								0.025	0.028		0.047
YAN	23.9474	38.1755	0.1635	0.0502046	0.3195	0.0318198						0.061	0.078			36.4463	32.4852						50.221	47.702		0.0353333	0.00493288		0.05075	0.0115289	42.1	1.0	37.1	2.1
	23.938	38.146	0.128		0.297		51.765	49.444	41.54	47.98		0.067	0.075			35.3692	32.9761		36.0873	0.621894	32.6488	0.283451			0.033	0.032		0.044	0.053
	23.938	38.188	0.199		0.342																					0.041		0.04	0.066
JED	21.7532	38.9627	0.44025	0.150927	0.4705	0.0955911					0.082	0.079	0.074	0.08	33.2449	33.7473	33.0206	32.0446					50.094	47.805		0.0672	0.0133304		0.06575	0.00848107	35.9	2.4	34.4	1.5
	21.771	38.938	0.642		0.601							0.065	0.069	0.064		36.1943	33.8565	34.7136							0.082	0.079		0.074	0.08
	21.771	38.979	0.452		0.483							0.06	0.056	0.063		37.1105	36.1302	34.8876								0.065		0.069	0.064
	21.729	38.938	0.382		0.398		53.247	50.094	40.712	47.805		0.05	0.055	0.065		39.0132	36.3113	34.5404	35.8621	2.39378	34.4381	1.45096				0.06		0.056	0.063
	21.729	38.979	0.285		0.4																					0.05		0.055	0.065
DOG	19.614	40.6384	0.419333	0.0473427	0.599667	0.021362					0.033	0.032	0.044	0.053	42.5821	42.7955	38.2818	36.5973					49.444	47.98		0.063	0.00282843		0.077	0.00173205	36.1	0.6	32.6	0.3
	19.604	40.604	0.392		0.612		54.454	50.221	39.522	47.702		0.041	0.04	0.066		40.9124	39.0551	34.2941	42.0967	1.03114	37.0571	2.1085			0.063	0.061		0.078
	19.604	40.646	0.392		0.612																					0.061		0.078
	19.604	40.688	0.474		0.575						0.025	0.028	0.047	(0.057)	44.2987	43.6392	36.7236									0.067		0.075
FAR	16.5272	42.0318	2.73167	1.34866	1.45	0.0806102	55.511	50.197	38.252	46.452	0.025	0.028	0.047		44.2987	43.6392	36.7236		43.9689	0.380775	36.7236	0	49.517	47.288		0.205667	0.078526		0.1305	0.00494975	18.6	7.2	24.6	0.6
	16.521	41.979	2.809		1.507																					0.208		0.134
	16.521	42.021	1.346								0.02	0.022	0.05	0.036	44.1506	43.7113	34.2898	36.7761								0.126
	16.521	42.063	4.04		1.393		54.82	48.794	34.745	44.029	0.02	0.02		0.047	44.1506	44.1506		34.808	44.0408	0.219653	35.2913	1.31171				0.283		0.127
Comments	Bolt numbers represent the actual coordinates of the study sites. Others numbers represent the coordinates provided by NASA.		Average of 4 months was used, since data points were largely missing for the summer months, particularly in the south.		Average of 2 months was used, since the effect of nutrients is longer term (weeks). Therefore, the nutrient situation of Feb12 may still bereflected in the zooxanthellae condition in Mar12.																				Lack of data point in Sep11 required the inclusion of data points from Oct11. Data was than averaged over both months.			Lack of data point in Mar12 required the inclusion of data points from Feb12. Data was than averaged over both months.			PAR in 5m depth was calculated with the surface PAR values and the Kd (λ490nm). Equation: PAR5m=EXP(Kd x 5) x PARsurface
